# Supplementary material for: The Effects of Berberine on the Gut Microbiota in Apc min/+ Mice Fed with a High Fat Diet
Source: Molecules. 2018 Sep 8;23(9):2298. doi: 10.3390/molecules23092298 (PMC6225274; doi:10.3390/molecules23092298)
Supplement: Supplementary file 1 [file molecules-23-02298-s001.zip]

Archive with 1 entries (1 files):
- Supplementary Materials.pdf
